# Supplementary material for: Sorption to soil, biochar and compost: is prediction to multicomponent mixtures possible based on single sorbent measurements?
Source: PeerJ. 2018 Jun 11;6:e4996. doi: 10.7717/peerj.4996 (PMC6001708; doi:10.7717/peerj.4996)
Supplement: Supplemental Information 2 [file peerj-06-4996-s002.xlsx]

## Sheet: Batch
Pyrene Batch data
	MSP700
	Co (ug/l)	Cw (ug/l)			Cs (ug/kg)
	1	0.0327746	0.037689	0.0372291	3868.9	3849.24	3851.08
	5	0.0501936	0.0482791	0.0510137	19799.2	19806.9	19795.9
	10	0.0762188	0.0640554	0.0595415	39695.1	39743.8	39761.8
	15	0.106533	0.0979873	0.135291	59573.9	59608.1	59458.8
	20	0.21727	0.0969985	0.102061	79130.9	79612	79591.8
	50	0.98765	1.46727	0.958943	196049	194131	196164
	MSP550
	Co (ug/l)	Cw (ug/l)			Cs (ug/kg)
	1	0.0410293	0.0337357	0.0348312	3835.88	3865.06	3860.68
	5	0.0498476	0.050828	0.0457523	19800.6	19796.7	19817
	10	0.0728309	0.0647316	0.0646582	39708.7	39741.1	39741.4
	15	0.136717	0.149827	0.145975	59453.1	59400.7	59416.1
	20	0.125395	0.107151	0.110672	79498.4	79571.4	79557.3
	50	0.804268	0.800079	0.788224	196783	196800	196847
	SWP700
	Co (ug/l)	Cw (ug/l)			Cs (ug/kg)
	1	0.0568519	0.0540145	0.0509149	3772.59	3783.94	3796.34
	5	0.234055	0.0844083	0.149349	19063.8	19662.4	19402.6
	10	0.2014	0.214778	0.261015	39194.4	39140.9	38955.9
	15	0.380601	0.335836	0.408819	58477.6	58656.7	58364.7
	20	0.813864	0.936106	0.682013	76744.5	76255.6	77271.9
	50	5.96104	6.77612	7.38497	176156	172896	170460
	SWP550
	Co (ug/l)	Cw (ug/l)			Cs (ug/kg)
	1	0.05582	0.0602058	0.0530445	3776.72	3759.18	3787.82
	5	0.167223	0.127849	0.152247	19331.1	19488.6	19391
	10	0.475123	0.70958	0.663808	38099.5	37161.7	37344.8
	15	0.951972	1.2131	0.919391	56192.1	55147.6	56322.4
	20	1.96065	2.73148	3.42157	72157.4	69074.1	66313.7
	50	10.6236	13.022	10.6284	157506	147912	157486
	Clay loam soil
	Co (ug/l)	Cw (ug/l)			Cs (ug/kg)
	5	0.247974	0.263863	0.268267	950.405	947.227	946.347
	15	1.35977	1.38293	1.45533	2728.05	2723.41	2708.93
	30	3.13609	3.28047	2.95127	5372.78	5343.91	5409.75
	50	5.85042	6.30931	5.71821	8829.92	8738.14	8856.36
	70	9.07704	8.96015	9.13588	12184.6	12208	12172.8
	Sandy loam soil
	Co (ug/l)	Cw (ug/l)			Cs (ug/kg)
	5	0.493411	0.409156	0.47968	901.318	918.169	904.064
	15	2.31569	2.29768	4.08274	2536.86	2540.46	2183.45
	30	4.17363	4.18005	4.86096	5165.27	5163.99	5027.81
	50	8.70811	9.17168	8.37179	8258.38	8165.66	8325.64
	70	12.7634	13.8646	13.3144	11447.3	11227.1	11337.1
	Compost
	Co (ug/l)	Cw (ug/l)			Cs (ug/kg)
	1	0.082863	0.0882911	0.0860541	1834.27	1823.42	1827.89
	5	0.269286	0.259488	0.275986	9461.43	9481.02	9448.03
	10	0.538699	0.583565	0.603875	18922.6	18832.9	18792.3
	15	0.877559	0.941269	0.905735	28244.9	28117.5	28188.5
	20	1.24736	1.25196	1.29894	37505.3	37496.1	37402.1
	30	1.86518	1.88906	1.87991	56269.6	56221.9	56240.2
	50	3.4504	3.56559	3.50348	93099.2	92868.8	92993
	Clay loam + Biochar + Compost
	Co (ug/l)	Cw (ug/l)			Cs (ug/kg)
	1	0.0515148	0.0501839	0.0519857	189.697	189.963	189.603
	5	0.0832971	0.0776239	0.0967413	983.341	984.475	980.652
	10	0.154388	0.157865	0.156259	1969.12	1968.43	1968.75
	15	0.231251	0.245957	0.325775	2953.75	2950.81	2934.84
	20	0.338543	0.366402	0.386071	3932.29	3926.72	3922.79
	30	0.527012	0.560433	0.515648	5894.6	5887.91	5896.87
	50	1.06636	0.980505	0.872492	9786.73	9803.9	9825.5
	Clay loam + Biochar
	Co (ug/l)	Cw (ug/l)			Cs (ug/kg)
	1	0.0341783	0.0282497	0.0265843	193.164	194.35	194.683
	5	0.0553103	0.066298	0.0725043	988.938	986.74	985.499
	10	0.190409	0.176998	0.167806	1961.92	1964.6	1966.44
	15	0.287982	0.325818	0.326152	2942.4	2934.84	2934.77
	20	0.469224	0.478459	0.530371	3906.16	3904.31	3893.93
	30	0.737212	0.784516	0.795706	5852.56	5843.1	5840.86
	50	1.69362	1.88238	1.85958	9661.28	9623.52	9628.08
	Clay loam + Compost
	Co (ug/l)	Cw (ug/l)			Cs (ug/kg)
	1	0.0579573	0.067278	0.071043	188.409	186.544	185.791
	5	0.144039	0.135788	0.150517	971.192	972.842	969.897
	10	0.370189	0.276356	0.318485	1925.96	1944.73	1936.3
	15	0.494551	0.541556	0.50592	2901.09	2891.69	2898.82
	20	0.724247	0.734627	0.83003	3855.15	3853.07	3833.99
	30	1.02613	1.08146	1.15931	5794.77	5783.71	5768.14
	50	2.03171	2.04798	2.08884	9593.66	9590.4	9582.23
	Sandy loam + Biochar + Compost
	Co (ug/l)	Cw (ug/l)			Cs (ug/kg)
	1	0.0437331	0.0471042	0.0574436	191.253	190.579	188.511
	5	0.167758	0.169989	0.174848	966.448	966.002	965.03
	10	0.285219	0.244094	0.25362	1942.96	1951.18	1949.28
	15	0.390318	0.365709	0.401697	2921.94	2926.86	2919.66
	20	0.416814	0.453703	0.44205	3916.64	3909.26	3911.59
	30	0.779654	0.756496	0.738012	5844.07	5848.7	5852.4
	50	2.47183	1.48512	1.56576	9505.63	9702.98	9686.85
	Sandy loam+ Biochar
	Co (ug/l)	Cw (ug/l)			Cs (ug/kg)
	1	0.0694167	0.0614174	0.066206	186.117	187.717	186.759
	5	0.190105	0.212504	0.196224	961.979	957.499	960.755
	10	0.337347	0.383519	0.436668	1932.53	1923.3	1912.67
	15	0.600852	0.727329	0.661775	2879.83	2854.53	2867.64
	20	0.918007	0.829182	0.884674	3816.4	3834.16	3823.07
	30	1.56223	1.55123	1.45128	5687.55	5689.75	5709.74
	50	3.24411	3.1398	3.2448	9351.18	9372.04	9351.04
	Sandy loam+ Compost
	Co (ug/l)	Cw (ug/l)			Cs (ug/kg)
	1	0.105047	0.120581	0.0890924	178.991	175.884	182.182
	5	0.151076	0.223978	0.221202	969.785	955.204	955.76
	10	0.367573	0.30332	0.332554	1926.49	1939.34	1933.49
	15	0.483779	0.481277	0.525156	2903.24	2903.74	2894.97
	20	0.7034	0.771033	0.767228	3859.32	3845.79	3846.55
	30	1.10916	1.15049	1.08203	5778.17	5769.9	5783.59
	50	2.29334	2.16746	2.01054	9541.33	9566.51	9597.89
	Biochar + Compost
	Co (ug/l)	Cw (ug/l)			Cs (ug/kg)
	1	0.036454	0.0481141	0.0320259	1927.09	1903.77	1935.95
	5	0.130326	0.123024	0.13681	9739.35	9753.95	9726.38
	10	0.337422	0.343119	0.291578	19325.2	19313.8	19416.8
	15	0.530308	0.517928	0.443725	28939.4	28964.1	29112.6
	20	0.738467	0.730456	0.780743	38523.1	38539.1	38438.5
	30	1.44948	1.43261	1.56364	57101	57134.8	56872.7
	50	2.62846	3.56113	2.89382	94743.1	92877.7	94212.4

## Sheet:  POM
Pyrene POM-SPE data
Msorbent	mg		1000		Equation
logKPOM	L/kg		3.76		mPOM=mT/(1+(Ksorbent*Msorbent+Vw)/(MPOM*KPOM)
KPOM	L/mg		0.0057544		Cw=mP/(KPMP)
Spyr	μg/L		135
CLAY LOAM																		SANDY LOAM
POM-SPE			sorption to sorbent															POM-SPE			sorption to sorbent
data	Sample	File	logKsorbent	Ksorbent	set.mT	Ci	set.MPOM	set.Vw	Msorbent	esti.mPOM	Calc.mPOM	Cw	Std. Dev	Cw	Csorbent	Csorbent		data	Sample		logKsorbent	Ksorbent	set.mT	Ci	set.MPOM	set.Vw	Msorbent	esti.mPOM	Calc.mPOM	Cw	Std. Dev	Cw	Csorbent	Csorbent
point	ID	ID	L/kg	L/mg	μg	ug/L	mg	L	mg	μg	ug	μg/L	ug/L	mg/L	μg/mg	μg/kg		point	ID		L/kg	L/mg	μg	ug/L	mg	L	mg	μg	ug	μg/L	ug/L	mg/L	μg/mg	μg/kg
1	1	081006	3.78982	0.00616336	0.04	1	96.8	0.04	200	0.0121774	0.00853609	0.0153244	0.00206326	1.53244e-08	3.08509e-05	30.8509		1	9	081014	3.45336	0.00284027	0.04	1	103.7	0.04	200	0.019812	0.00833937	0.0139751	0.000805773	1.39751e-08	3.11016e-05	31.1016
1	2	081007	3.78982	0.00616336	0.04	1	103	0.04	200	0.0127096	0.00735338	0.0124065	0.00206326	1.24065e-08	3.21504e-05	32.1504		1	10	081015	3.45336	0.00284027	0.04	1	102	0.04	200	0.0196468	0.00887151	0.0151146	0.000805773	1.51146e-08	3.05239e-05	30.5239
2	3	081008	3.78982	0.00616336	0.2	5	96.1	0.04	200	0.0605803	0.0258379	0.0467234		4.67234e-08	0.000172293	172.293		2	11	081016	3.45336	0.00284027	0.2	5	95.7	0.04	200	0.09505	0.0311724	0.0566054		5.66054e-08	0.000166563	166.563
3	4	081009	3.78982	0.00616336	0.4	10	106.1	0.04	200	0.129681	0.068076	0.111501	0.00222095	1.11501e-07	0.000327464	327.464		3	12	081017	3.45336	0.00284027	0.4	10	103.7	0.04	200	0.19812	0.0962019	0.161215	0.0316331	1.61215e-07	0.000297349	297.349
3	5	081010	3.78982	0.00616336	0.4	10	102.6	0.04	200	0.126759	0.0639759	0.10836	0.00222095	1.0836e-07	0.00033169	331.69		3	13	081018	3.45336	0.00284027	0.4	10	102.6	0.04	200	0.197054	0.121594	0.205951	0.0316331	2.05951e-07	0.000270168	270.168
4	6	081011	3.78982	0.00616336	0.8	20	93.7	0.04	200	0.23807	0.124306	0.230544		2.30544e-07	0.000666472	666.472		4	14	081019	3.45336	0.00284027	0.8	20	108	0.04	200	0.404366	0.170076	0.273665		2.73665e-07	0.000618977	618.977
5	7	081012	3.78982	0.00616336	2	50	93.6	0.04	200	0.59473	0.340808	0.632753	0.0286275	6.32753e-07	0.00163388	1633.88		5	15	081020	3.45336	0.00284027	2	50	102	0.04	200	0.982338	0.613266	1.04484	0.206116	1.04484e-06	0.00134494	1344.94
5	8	081013	3.78982	0.00616336	2	50	106	0.04	200	0.647991	0.361263	0.592268	0.0286275	5.92268e-07	0.00161505	1615.05		5	16	081021	3.45336	0.00284027	2	50	102.5	0.04	200	0.984783	0.444342	0.753345	0.206116	7.53345e-07	0.00152552	1525.52
6			3.78982	0.00616336	3	75	100	0.04	200	0.934099	0.419291	0.728645	0.0591314	7.28645e-07	0.00255156	2551.56		5	15	081020	3.45336	0.00284027	3	75	100	0.04	200	1.45866	0.492334	0.855579	0.0514905	8.55579e-07	0.00247344	2473.44
6			3.78982	0.00616336	3	75	100	0.04	200	0.934099	0.467412	0.812269	0.0591314	8.12269e-07	0.0025001	2500.1		5	16	081021	3.45336	0.00284027	3	75	100	0.04	200	1.45866	0.534237	0.928398	0.0514905	9.28398e-07	0.00242863	2428.63
COMPOST																		BIOCHAR
POM-SPE			sorption to sorbent															POM-SPE			sorption to sorbent
data	Sample		logKsorbent	Ksorbent	set.mT	Ci	set.MPOM	set.Vw	Msorbent	esti.mPOM	Calc.mPOM	Cw	Std. Dev	Cw	Csorbent	Csorbent		data	Sample		logKsorbent	Ksorbent	set.mT	Ci	set.MPOM	set.Vw	Msorbent	esti.mPOM	Calc.mPOM	Cw	Std. Dev	Cw	Csorbent	Csorbent
point	ID		L/kg	L/mg	μg	ug/L	mg	L	mg	μg	ug	μg/L	ug/L	mg/L	μg/mg	μg/kg		point	ID		L/kg	L/mg	μg	ug/L	mg	L	mg	μg	ug	μg/L	ug/L	mg/L	μg/mg	μg/kg
1	17	081027	4.72736	0.0533779	0.04	1	102.3	0.04	20	0.0138819	0.00313966	0.00533343	0.000248032	5.33343e-09	3.6647e-05	36.647		1	17	081027	4.72736	0.0533779	0.08	2	102.3	0.04	20	0.0277639	0.000671395	0.00114052	2.38033e-05	1.14052e-09	7.9283e-05	79.283
1	18	081028	4.72736	0.0533779	0.04	1	105.6	0.04	20	0.0141711	0.00345409	0.00568421	0.000248032	5.68421e-09	3.63185e-05	36.3185		1	18	081028	4.72736	0.0533779	0.08	2	105.6	0.04	20	0.0283422	0.000713508	0.00117418	2.38033e-05	1.17418e-09	7.92395e-05	79.2395
2	19	081029	4.72736	0.0533779	0.2	5	100	0.04	20	0.0683827	0.00706457	0.0122768		1.22768e-08	0.000192444	192.444		2	19	081029	4.72736	0.0533779	0.2	5	100	0.04	20	0.0683827	0.000953473	0.00165695		1.65695e-09	0.00019898	198.98
3	20	081030	4.72736	0.0533779	0.4	10	106.5	0.04	20	0.142488	0.0110908	0.0180972	0.00403445	1.80972e-08	0.000388185	388.185		3	20	081030	4.72736	0.0533779	0.8	20	106.5	0.04	20	0.284977	0.00556308	0.00907749	0.000603002	9.07749e-09	0.000794074	794.074
3	21	081031	4.72736	0.0533779	0.4	10	103.9	0.04	20	0.140229	0.00740875	0.0123917	0.00403445	1.23917e-08	0.000392096	392.096		3	21	081031	4.72736	0.0533779	0.8	20	103.9	0.04	20	0.280459	0.00491741	0.00822472	0.000603002	8.22472e-09	0.000794754	794.754
4	22	081032	4.72736	0.0533779	0.8	20	105.6	0.04	20	0.283422	0.0172979	0.0284662		2.84662e-08	0.000781563	781.563		4	22	081032	4.72736	0.0533779	2	50	105.6	0.04	20	0.708555	0.0301001	0.0495341		4.95341e-08	0.00196792	1967.92
5	23	081033	4.72736	0.0533779	2	50	100	0.04	20	0.683827	0.0761821	0.132389	0.00812283	1.32389e-07	0.00191852	1918.52		5	23	081033	4.72736	0.0533779	3	75	100	0.04	20	1.02574	0.0853681	0.148353	0.0228647	1.48353e-07	0.0029087	2908.7
5	24	081034	4.72736	0.0533779	2	50	94.6	0.04	20	0.659069	0.0658149	0.120902	0.00812283	1.20902e-07	0.00192935	1929.35		5	24	081034	4.72736	0.0533779	3	75	94.6	0.04	20	0.988604	0.0631559	0.116017	0.0228647	1.16017e-07	0.0029322	2932.2
CLAY LOAM+BIOCHAR																		SANDY LOAM+BIOCHAR
POM-SPE			sorption to sorbent															POM-SPE			sorption to sorbent
data	Sample		logKsorbent	Ksorbent	set.mT	Ci	set.MPOM	set.Vw	Msorbent	esti.mPOM	Calc.mPOM	Cw	Std. Dev	Cw	Csorbent	Csorbent		data	Sample		logKsorbent	Ksorbent	set.mT	Ci	set.MPOM	set.Vw	Msorbent	esti.mPOM	Calc.mPOM	Cw	Std. Dev	Cw	Csorbent	Csorbent
point	ID		L/kg	L/mg	μg	ug/L	mg	L	mg	μg	ug	μg/L	ug/L	mg/L	μg/mg	μg/kg		point	ID		L/kg	L/mg	μg	ug/L	mg	L	mg	μg	ug	μg/L	ug/L	mg/L	μg/mg	μg/kg
1	25	081035	4.14787	0.0140561	0.08	2	104.3	0.04	20	0.0521159	0.00189127	0.00315115	0.000216137	3.15115e-09	7.79827e-05	77.9827		1	41	081054	4.12182	0.0132379	0.08	2	96.5	0.04	20	0.0516523	0.00173359	0.00312191	0.000583348	3.12191e-09	7.81415e-05	78.1415
1	26	081036	4.14787	0.0140561	0.08	2	101.5	0.04	20	0.0516195	0.00201903	0.00345682	0.000216137	3.45682e-09	7.78427e-05	77.8427		1	42	081055	4.12182	0.0132379	0.08	2	103.9	0.04	20	0.0529896	0.00137329	0.00229693	0.000583348	2.29693e-09	7.85348e-05	78.5348
2	27	081037	4.14787	0.0140561	0.2	5	93	0.04	20	0.124996	0.00416201	0.00777714		7.77714e-09	0.000195527	195.527		2	43	081056	4.12182	0.0132379	0.2	5	106.7	0.04	20	0.133658	0.00420262	0.00684472		6.84472e-09	0.000195524	195.524
3	28	081038	4.14787	0.0140561	0.8	20	98.3	0.04	20	0.510302	0.0275899	0.048775	0.00271068	4.8775e-08	0.000770459	770.459		3	44	081057	4.12182	0.0132379	0.8	20	100.8	0.04	20	0.524451	0.0247191	0.0426159	0.000337438	4.26159e-08	0.000773576	773.576
3	29	081039	4.14787	0.0140561	0.8	20	103.9	0.04	20	0.52046	0.0268697	0.0449415	0.00271068	4.49415e-08	0.000771333	771.333		3	45	081058	4.12182	0.0132379	0.8	20	103.9	0.04	20	0.529896	0.0257646	0.0430932	0.000337438	4.30932e-08	0.000772512	772.512
4	30	081040	4.14787	0.0140561	2	50	106.3	0.04	20	1.3115	0.123153	0.201331		2.01331e-07	0.00186879	1868.79		4	46	081059	4.12182	0.0132379	2	50	97.8	0.04	20	1.29742	0.0957185	0.170082		1.70082e-07	0.00189748	1897.48
5	31	081041	4.14787	0.0140561	3	75	106.2	0.04	20	1.96661	0.182911	0.299305	0.0203816	2.99305e-07	0.00280512	2805.12		5	47	081060	4.12182	0.0132379	3	75	107.3	0.04	20	2.0086	0.171791	0.278227	0.000618967	2.78227e-07	0.00281708	2817.08
5	32	081042	4.14787	0.0140561	3	75	99.9	0.04	20	1.9248	0.18863	0.328129	0.0203816	3.28129e-07	0.00279825	2798.25		5	48	081061	4.12182	0.0132379	3	75	100.5	0.04	20	1.96467	0.16141	0.279103	0.000618967	2.79103e-07	0.00282743	2827.43
CLAY LOAM+COMPOST																		SANDY LOAM+COMPOST
POM-SPE			sorption to sorbent															POM-SPE			sorption to sorbent
data	Sample		logKsorbent	Ksorbent	set.mT	Ci	set.MPOM	set.Vw	Msorbent	esti.mPOM	Calc.mPOM	Cw	Std. Dev	Cw	Csorbent	Csorbent		data	Sample		logKsorbent	Ksorbent	set.mT	Ci	set.MPOM	set.Vw	Msorbent	esti.mPOM	Calc.mPOM	Cw	Std. Dev	Cw	Csorbent	Csorbent
point	ID		L/kg	L/mg	μg	ug/L	mg	L	mg	μg	ug	μg/L	ug/L	mg/L	μg/mg	μg/kg		point	ID		L/kg	L/mg	μg	ug/L	mg	L	mg	μg	ug	μg/L	ug/L	mg/L	μg/mg	μg/kg
1	33	081047	3.9556	0.00902822	0.04	1	107.1	0.04	200	0.0100132	0.00438634	0.00711726	0.00204324	7.11726e-09	3.5329e-05	35.329		1	49	081068	3.95703	0.00905794	0.04	1	108.7	0.04	200	0.0101006	0.00575104	0.00919426	0.00108942	9.19426e-09	3.38812e-05	33.8812
1	34	081048	3.9556	0.00902822	0.04	1	102.6	0.04	200	0.00969443	0.00590805	0.0100068	0.00204324	1.00068e-08	3.36917e-05	33.6917		1	50	081069	3.95703	0.00905794	0.04	1	98.2	0.04	200	0.00935307	0.00606612	0.0107349	0.00108942	1.07349e-08	3.35045e-05	33.5045
2	35	081049	3.9556	0.00902822	0.2	5	94	0.04	200	0.04533	0.018609	0.034403		3.4403e-08	0.000180015	180.015		2	51	081070	3.95703	0.00905794	0.2	5	104.5	0.04	200	0.0490301	0.0161676	0.0268863		2.68863e-08	0.000182757	182.757
3	36	081050	3.9556	0.00902822	0.4	10	108	0.04	200	0.100761	0.0424699	0.0683373	0.00248255	6.83373e-08	0.000354797	354.797		3	52	081071	3.95703	0.00905794	0.4	10	100.9	0.04	200	0.0954884	0.0338851	0.0583603	0.00186734	5.83603e-08	0.00036378	363.78
3	37	081051	3.9556	0.00902822	0.4	10	108.7	0.04	200	0.101249	0.0449412	0.0718481	0.00248255	7.18481e-08	0.000352185	352.185		3	53	081072	3.95703	0.00905794	0.4	10	99.3	0.04	200	0.0943313	0.0348568	0.0610011	0.00186734	6.10011e-08	0.000362703	362.703
4	38	081052	3.9556	0.00902822	0.8	20	95.4	0.04	200	0.183402	0.0891788	0.162448		1.62448e-07	0.000704323	704.323		4	54	081073	3.95703	0.00905794	0.8	20	96.4	0.04	200	0.184423	0.0543701	0.0980128		9.80128e-08	0.000741709	741.709
5	39	081053	3.9556	0.00902822	2	50	100.5	0.04	200	0.477167	0.275268	0.475981		4.75981e-07	0.00170569	1705.69		5	55	081074	3.95703	0.00905794	2	50	105	0.04	200	0.492069	0.247494	0.409614	0.00867863	4.09614e-07	0.00173612	1736.12
5	40		3.9556	0.00902822	2	50	105.8	0.04	200	0.496089								5	56	081075	3.95703	0.00905794	2	50	95.9	0.04	200	0.459215	0.219271	0.39734	0.00867863	3.9734e-07	0.00176484	1764.84
CLAY LOAM+BIOCHAR+COMPOST																		SANDY LOAM+BIOCHAR+COMPOST
POM-SPE			sorption to sorbent															POM-SPE			sorption to sorbent
data	Sample		logKsorbent	Ksorbent	set.mT	Ci	set.MPOM	set.Vw	Msorbent	esti.mPOM	Calc.mPOM	Cw	Std. Dev	Cw	Csorbent	Csorbent		data	Sample		logKsorbent	Ksorbent	set.mT	Ci	set.MPOM	set.Vw	Msorbent	esti.mPOM	Calc.mPOM	Cw	Std. Dev	Cw	Csorbent	Csorbent
point	ID		L/kg	L/mg	μg	ug/L	mg	L	mg	μg	ug	μg/L	ug/L	mg/L	μg/mg	μg/kg		point	ID		L/kg	L/mg	μg	ug/L	mg	L	mg	μg	ug	μg/L	ug/L	mg/L	μg/mg	μg/kg
1	25	081035	4.14787	0.0140561	0.04	1	104.3	0.04	200	0.00695581	0.0021735	0.00362139	7.05027e-05	3.62139e-09	3.76816e-05	37.6816		1	41	081054	4.12182	0.0132379	0.04	1	96.5	0.04	200	0.00684946	0.00190253	0.00342612	0.000454226	3.42612e-09	3.79604e-05	37.9604
1	26	081036	4.14787	0.0140561	0.04	1	101.5	0.04	200	0.00680082	0.00205692	0.00352168	7.05027e-05	3.52168e-09	3.78022e-05	37.8022		1	42	081055	4.12182	0.0132379	0.04	1	103.9	0.04	200	0.00727912	0.00166436	0.00278375	0.000454226	2.78375e-09	3.82243e-05	38.2243
2	27	081037	4.14787	0.0140561	0.2	5	93	0.04	200	0.0316065	0.00468344	0.00875148		8.75148e-09	0.000194967	194.967		2	43	081056	4.12182	0.0132379	0.2	5	106.7	0.04	200	0.037194	0.00507428	0.00826438		8.26438e-09	0.000194595	194.595
3	28	081038	4.14787	0.0140561	0.4	10	98.3	0.04	200	0.0662191	0.00699425	0.0123648	0.00315883	1.23648e-08	0.000392511	392.511		3	44	081057	4.12182	0.0132379	0.4	10	100.8	0.04	200	0.0710049	0.00910936	0.0157046	0.000525702	1.57046e-08	0.000390262	390.262
3	29	081039	4.14787	0.0140561	0.4	10	103.9	0.04	200	0.0693376	0.0100636	0.0168321	0.00315883	1.68321e-08	0.000389263	389.263		3	45	081058	4.12182	0.0132379	0.4	10	103.9	0.04	200	0.0727912	0.00894501	0.0149612	0.000525702	1.49612e-08	0.000390457	390.457
4	30	081040	4.14787	0.0140561	0.8	20	106.3	0.04	200	0.141313	0.0202152	0.033048		3.3048e-08	0.000778463	778.463		4	46	081059	4.12182	0.0132379	0.8	20	97.8	0.04	200	0.138515	0.0220566	0.0391921		3.91921e-08	0.000776376	776.376
5	31	081041	4.14787	0.0140561	2	50	106.2	0.04	200	0.353008	0.0704578	0.115293	0.0062937	1.15293e-07	0.00192493	1924.93		5	47	081060	4.12182	0.0132379	2	50	107.3	0.04	200	0.373641	0.0816037	0.132163	0.0204178	1.32163e-07	0.00191311	1913.11
5	32	081042	4.14787	0.0140561	2	50	99.9	0.04	200	0.33558	0.0611614	0.106393	0.0062937	1.06393e-07	0.00193458	1934.58		5	48	081061	4.12182	0.0132379	2	50	100.5	0.04	200	0.354155	0.0597332	0.103288	0.0204178	1.03288e-07	0.00193614	1936.14
6			4.14787	0.0140561	3	75	100	0.04	200	0.50379	0.141563	0.246009	0.00891506	2.46009e-07	0.0028486	2848.6		6			4.12182	0.0132379	3	75	107.3	0.04	200	0.560462	0.127648	0.206735	0.0183158	2.06735e-07	0.00286408	2864.08
6			4.14787	0.0140561	3	75	100	0.04	200	0.50379	0.148818	0.258616	0.00891506	2.58616e-07	0.00284084	2840.84		6			4.12182	0.0132379	3	75	100.5	0.04	200	0.531233	0.134538	0.232638	0.0183158	2.32638e-07	0.00285616	2856.16
																				logKsorbent (L/kg)
BIOCHAR+COMPOST
POM-SPE			sorption to sorbent																	MSP 700	6.11345
data	Sample		logKsorbent	Ksorbent	set.mT	Ci	set.MPOM	set.Vw	Msorbent	esti.mPOM	Calc.mPOM	Cw	Std. Dev	Cw	Csorbent	Csorbent				MSP 550	6.01795
point	ID		L/kg	L/mg	μg	ug/L	mg	L	mg	μg	ug	μg/L	ug/L	mg/L	μg/mg	μg/kg				SWP 700	5.96211
1	57	081076	5.20513	0.160372	0.04	1	97.2	0.04	20	0.00587718	0.00142646	0.00255031	0.000542454	2.55031e-09	3.84715e-05	38.4715				SWP 550	5.68685
1	58	081077	5.20513	0.160372	0.04	1	105.9	0.04	20	0.00632011	0.00202163	0.00331745	0.000542454	3.31745e-09	3.78457e-05	37.8457				SOIL 1	3.78982
2	59	081078	5.20513	0.160372	0.2	5	101.1	0.04	20	0.0303858	0.00518514	0.0089127		8.9127e-09	0.000194458	194.458				SOIL 2	3.45336
3	60	081079	5.20513	0.160372	0.4	10	95.5	0.04	20	0.0578927	0.00932797	0.016974	0.00240298	1.6974e-08	0.000389993	389.993				COMPOST	4.72736
3	61	081080	5.20513	0.160372	0.4	10	95.8	0.04	20	0.0580481	0.00748388	0.0135757	0.00240298	1.35757e-08	0.000391973	391.973				MIX 1	4.14787
4	62	081081	5.20513	0.160372	0.8	20	99.5	0.04	20	0.119908	0.0174656	0.0305042		3.05042e-08	0.000781314	781.314				MIX 2	4.44638
5	63	081082	5.20513	0.160372	2	50	106.6	0.04	20	0.317762	0.0686724	0.11195		1.1195e-07	0.00192685	1926.85				MIX 3	3.9556
																				MIX 4	4.12182
																				MIX 5	4.11145
																				MIX 6	3.95703
																				MIX 7	5.20513
